# Supplementary material for: BRG1 and NPM-ALK Are Co-Regulated in Anaplastic Large-Cell Lymphoma; BRG1 Is a Potential Therapeutic Target in ALCL
Source: Cancers (Basel). 2021 Dec 29;14(1):151. doi: 10.3390/cancers14010151 (PMC8750310; doi:10.3390/cancers14010151)
Supplement: Supplementary file 1 [file cancers-14-00151-s001.zip]

Archive with 2 entries (2 files):
- cancers-1526480-supplementary Figures.pdf
- cancers-1526480-supplementary File.pdf
